# Supplementary material for: Transcriptional regulation by normal epithelium of premalignant to malignant progression in Barrett’s esophagus
Source: Sci Rep. 2016 Oct 12;6:35227. doi: 10.1038/srep35227 (PMC5059688; doi:10.1038/srep35227)
Supplement: Supplementary Table S1 [file srep35227-s2.xls]

## Sheet: Sheet1
Gene	Expression level			Gene	Expression level
	qPCR		Consistent with RNA-Seq		qPCR		Consistent with
	mono-CPD	co-CPD			mono-EPC2	co-EPC2	RNA-Seq
ABCD2	high	low	Yes	CD274	high	low	Yes
C15orf48	low	high	Yes	DUSP10	high	low	Yes
CYP24A	low	high	Yes	FAM20C	high	low	Yes
HSD11B2	high	low	Yes	FGFBP1	high	low	No
INHBA	low	high	Yes	KCNJ15	insignificant		No
KLRC2	high	low	Yes	MAF	insignificant		No
METTL7A	high	low	Yes	NUAK1	low	high	Yes
SNAI1	low	high	Yes
TNF	low	high	Yes
