# Supplementary material for: Transcriptional regulation by normal epithelium of premalignant to malignant progression in Barrett’s esophagus
Source: Sci Rep. 2016 Oct 12;6:35227. doi: 10.1038/srep35227 (PMC5059688; doi:10.1038/srep35227)
Supplement: Supplementary Table S2 [file srep35227-s3.xls]

## Sheet: Sheet1
Gene ID	Gene Symbol
134	ADORA1
1282	COL4A1
1907	EDN2
3291	HSD11B2
3822	KLRC2
3823	KLRC3
4887	NPY2R
5396	PRRX1
6340	SCNN1G
7038	TG
8436	SDPR
8645	KCNK5
9982	FGFBP1
10891	PPARGC1A
25840	METTL7A
51085	MLXIPL
57575	PCDH10
64131	XYLT1
84553	FAXC
89870	TRIM15
91683	SYT12
254439	C11orf86
