# Supplementary material for: Transcriptional regulation by normal epithelium of premalignant to malignant progression in Barrett’s esophagus
Source: Sci Rep. 2016 Oct 12;6:35227. doi: 10.1038/srep35227 (PMC5059688; doi:10.1038/srep35227)
Supplement: Supplementary Table S3 [file srep35227-s4.xls]

## Sheet: Sheet1
Cell line Condition	CP-D			EPC2
	Speed (µm/min)	Distance (µm)	Directionality (rel. u.)	Speed (µm/min)	Distance (µm)	Directionality (rel. u.)
Monoculture (control)	0.3 ± 0.1	9.1 ± 5.3	0.5 ± 0.2	1.8 ± 0.5	79.4 ± 31.8	0.7 ± 0.2
Co-culture	0.4 ± 0.2	16.3 ± 10.8	0.7 ± 0.2	1.5 ± 0.5	69.7 ± 31.2	0.7 ± 0.2
Regular media (control)	0.2 ± 0.1	6.6 ± 3	0.7 ± 0.2	0.22 ± 0.09	9.5 ± 5.4	0.7 ± 0.2
+TGFb1	0.1 ± 0	4.1 ± 2.4	0.5 ± 0.2	0.19 ± 0.08	7.6 ± 4.4	0.7 ± 0.2
+BMP7	0.1 ± 0.1	4.1 ± 3	0.5 ± 0.2	0.2 ± 0.1	9.3 ± 5.8	0.7 ± 0.2
Conditioned media (control)	0.1 ± 0.1	4.9 ± 2.7	0.6 ± 0.2	0.15 ± 0.09	4.9 ± 5.6	0.4 ± 0.3
+TGFb1	0.1 ± 0.1	6 ± 2.8	0.7 ± 0.2	0.2 ± 0.09	7.5 ± 4.7	0.6 ± 0.2
+BMP7	0.2 ± 0.1	6.2 ± 2.8	0.6 ± 0.2	0.23 ± 0.09	10.5 ± 5.5	0.7 ± 0.2
