# Supplementary material for: Transcriptional regulation by normal epithelium of premalignant to malignant progression in Barrett’s esophagus
Source: Sci Rep. 2016 Oct 12;6:35227. doi: 10.1038/srep35227 (PMC5059688; doi:10.1038/srep35227)
Supplement: Supplementary Table S4 [file srep35227-s5.xls]

## Sheet: Sheet1
Cell type Condition	HME1			MDA-MB-231
	Speed (µm/min)	Distance (µm)	Directionality (rel. u.)	Speed (µm/min)	Distance (µm)	Directionality (rel. u.)
Monoculture (control)	1.9 ± 0.8	17.1 ± 6.2	0.8 ± 0.1	4.2 ± 2.5	20.4 ± 16.3	0.4 ± 0.2
Co-culture	2.2 ± 1.7	14.6 ± 12	0.6 ± 0.2	2.4 ± 1.4	17.9 ± 14.3	0.6 ± 0.2
