# Supplementary material for: Transcriptional regulation by normal epithelium of premalignant to malignant progression in Barrett’s esophagus
Source: Sci Rep. 2016 Oct 12;6:35227. doi: 10.1038/srep35227 (PMC5059688; doi:10.1038/srep35227)
Supplement: Supplementary Table S5 [file srep35227-s6.xls]

## Sheet: CPD
CPD
Comparison groups		p-value
group1	group2	Distance	Speed	Directionality
regular	regular + TGFb	< 2.2e-16	< 2.2e-16	< 2.2e-16
regular	regular + BMP7	< 2.2e-16	< 2.2e-16	< 2.2e-16
regular	conditioned	< 2.2e-16	< 2.2e-16	< 2.2e-16
conditioned	conditioned + TGFb	< 2.2e-16	1.29775e-07	< 2.2e-16
conditioned	conditioned + BMP7	< 2.2e-16	< 2.2e-16	< 2.2e-16
regular + TGFb	conditioned + TGFb	< 2.2e-16	6.23945e-14	< 2.2e-16
regular + BMP7	conditioned + BMP7	< 2.2e-16	< 2.2e-16	< 2.2e-16

## Sheet: EPC2
EPC2
Comparison groups		p-value
group1	group2	Distance	Speed	Directionality
regular	regular + TGFb	< 2.2e-16	< 2.2e-16	< 2.2e-16
regular	regular + BMP7	0.00269805	9.25541e-07	9.25541e-07
regular	conditioned	< 2.2e-16	< 2.2e-16	< 2.2e-16
conditioned	conditioned + TGFb	< 2.2e-16	< 2.2e-16	< 2.2e-16
conditioned	conditioned + BMP7	< 2.2e-16	< 2.2e-16	< 2.2e-16
regular + TGFb	conditioned + TGFb	0.369598	0.0169877	0.0169877
regular + BMP7	conditioned + BMP7	1.44047e-11	< 2.2e-16	< 2.2e-16

## Sheet: HME and MDA-MB-231
HME and MDA
Comparison groups		p-value
group1	group2	Distance	Speed	Directionality
mono_HME	co_HME	< 2.2e-16	< 2.2e-16	< 2.2e-16
mono_MDA	co_MDA	0.0024	< 2.2e-16	< 2.2e-16
